# Supplementary material for: Chromosome-scale genomes of five Hongmu species in Leguminosae
Source: Sci Data. 2023 Oct 17;10:710. doi: 10.1038/s41597-023-02593-2 (PMC10582184; doi:10.1038/s41597-023-02593-2)
Supplement: Supplementary file 2 — Supplementary Tables [file 41597_2023_2593_MOESM2_ESM.xlsx]

## Sheet: Table S1
Table S1. DNA sequencing statistics.
			Raw data
Species		Total number of reads (bp)	Total number of bases (bp)	Depth (X)
	WGS short reads	1117150390	111715039000	165.84
Pterocarpus santalinus	Nanopore	3089455	49989890249	74.21
	HI-C	879999968	131999995200	195.95
	WGS short reads	1681981976	168198197600	255.83
Pterocarpus macrocarpus	Nanopore	2579248	44842795332	68.21
	HI-C	886589674	132988451100	202
	WGS short reads	1505864664	150586466400	213
Dalbergia cochinchinensis	Nanopore	3396471	49222116938	69.75
	HI-C	960150682	144022602300	204.09
	WGS short reads	1555752298	155575229800	239.15
Dalbergia cultrata	Nanopore	2368898	61462958322	94.48
	HI-C	1191525996	178728899400	274.75
	WGS short reads	1624121718	162412171800	341.03
Senna siamea	Nanopore	2428317	53725494000	112.81
	HI-C	1142985766	171447864900	360

## Sheet: Table S2
TableS2. RNA sequencing statistics.
			Raw data		Clean data
Species		Sequencing platform	Total number of reads (bp)	Total number of bases (bp)	Total number of reads(bp)	Total number of bases(bp)
Pterocarpus santalinus	RNA leaf	Illumina	79517174	11927576100	77345124	11351676948
	RNA stem1_1	BGI-DIPSEQ	88063115	17612623000	165743542	14916918780
	RNA stem1_2	BGI-DIPSEQ	203430930	20343093000	192792360	17351312400
	RNA stem2_1	BGI-DIPSEQ	185264324	18526432400	174257834	15683205060
	RNA stem2_2	BGI-DIPSEQ	181185886	18118588600	171723162	15455084580
Pterocarpus macrocarpus	RNA_leaf	Illumina	96075312	14411296800	93423704	13661061912
Dalbergia cochinchinensis	RNA_leaf	Illumina	149444398	22416659700	145083502	21333733446
	RNA_stem1_1	BGI-DIPSEQ	406285418	40628541800	393857136	35447142240
	RNA_stem1_2	BGI-DIPSEQ	328209118	32820911800	317973312	28617598080
Dalbergia cultrata	RNA leaf	Illumina	86669824	13000473600	84564308	12427602824
	RNA stem1_1	BGI-DIPSEQ	394634790	39463479000	380353018	34231771620
	RNA stem1_2	BGI-DIPSEQ	302715190	30271519000	291155304	26203977360
Senna siamea	RNA leaf	Illumina	75431002	11314650300	73679146	10830002542
	RNA stem1_1	BGI-DIPSEQ	373053578	37305357800	362821734	32653956060
	RNA stem1_2	BGI-DIPSEQ	402530528	40253052800	391332598	35219933820

## Sheet: Table S3
Table S3. Genome survey.
		kmerfreq				GCE
Species	data type	kmer	kmer_num	pkdepth	genome size (bp)	kmer	raw_peak	genome size (bp)	heterozygous ratio (%)	repeat ratio (%)
Pterocarpus santalinus	WGS	17	42278406333	61	693088628	30740002665	57	673626000	0.0058	0.2954
Pterocarpus macrocarpus	WGS	17	36847435927	54	6.8236e+08	33888468139	54	657464000	0.0113	0.4756
Dalbergia cochinchinensis	WGS	17	57161546115	81	7.05698e+08	38191358332	78	672246000	0.0097	0.4039
Dalbergia cultrata	WGS	17	40916084926	61	6.70755e+08	36449378474	60	650523000	0.0085	0.466
Senna siamea	WGS	17	36656808730	76	482326430	32333688063	73	476241000	0.0045	0.4237

## Sheet: Table S4
Table S4. The genome assemly results.
		Pterocarpus santalinus		Pterocarpus macrocarpus		Dalbergia cochinchinensis		Dalbergia cultrata		Senna siamea
		Contig	Hi-C scaffold	Contig	Hi-C scaffold	Contig	Hi-C scaffold	Contig	Hi-C scaffold	Contig	Hi-C scaffold
Length (bp)	N90	5868224	45666837	1801796	50657773	2781465	55176978	14715340	45877319	5356819	20569835
	N80	14235546	54143584	4262514	54404893	6048944	55539373	18309753	53062474	8797037	25532609
	N70	19519056	54375062	5844893	55165121	9724351	61765937	27190424	53326963	10497713	29796821
	N60	26447646	55679943	9830067	56704567	12965442	66623991	32078427	56401725	13763179	31089509
	N50	28158777	63086235	12232783	63759412	17819615	70409781	41060504	61070660	14728201	32197000
	N40	30095825	65903999	17472283	66487187	18752321	73769973	46476349	64972265	18233282	33236913
	N30	32514183	68878000	20817314	72985090	24429651	77282849	49249667	65874310	21174103	34754438
	N20	35894831	75174572	24255908	77423953	30878758	82895975	60241572	78342824	25337860	35460644
	N10	38766025	80457884	32433830	79926106	41963151	97063990	81575240	86762009	45588569	45572302
Number	N90	26	9	65	9	51	9	17	10	28	13
	N80	18	8	42	8	33	8	13	8	21	11
	N70	15	7	30	7	24	7	10	7	17	9
	N60	12	6	21	6	18	6	8	6	13	8
	N50	10	5	15	5	13	5	6	5	10	6
	N40	8	4	11	4	9	4	5	4	7	5
	N30	6	3	7	3	6	3	4	3	5	4
	N20	4	2	4	2	4	2	2	2	3	3
	N10	2	1	2	1	2	1	1	1	1	1
Maximum length (bp)		40322545	80457884	39653416	79926106	55196778	97063990	81575240	86762009	45588569	45572302
Total length (bp)		623758624	623865624	634382334	634581834	700500444	700604944	645687042	645983249	437208635	437293135
Total number>=100bp		276	271	486	582	240	319	42	628	269	220
Total number>=2000bp		272	255	481	522	238	285	42	612	261	204
Percentage of N content(%)		0	0.0002	0	0.0003	0	0.0001	0	0.0005	0	0.0002

## Sheet: Table S5
Table S5. The chromosomes length of five wood species.
		11
chromosomes	Pterocarpus santalinus	Pterocarpus macrocarpus	Dalbergia cochinchinensis	Dalbergia cultrata	Senna siamea
Chr1	55679943	54404893	97063990	78342824	35460644
Chr2	54375062	63759412	66623991	64972265	25532609
Chr3	54143584	79926106	61765937	65874310	25550609
Chr4	63086235	66487187	55176978	61070660	22743027
Chr5	65903999	50657773	77282849	53326963	20569835
Chr6	45666837	55165121	55539373	45877319	18292606
Chr7	40064663	40980619	53831874	48126537	29796821
Chr8	68878000	77423953	70409781	53062474	31396218
Chr9	75174572	56704567	73769973	56401725	31089509
Chr10	80457884	72985090	82895975	86762009	45572302
Chr11	\	\	\	\	34754438
Chr12	\	\	\	\	41095320
Chr13	\	\	\	\	32197000
Chr14	\	\	\	\	33236913
Total	603430779	618494721	694360721	613817086	427287851

## Sheet: Table S6
Table S6. The repeat element annotation.
Repeat Type	Pterocarpus santalinus		Pterocarpus macrocarpus		Dalbergia cochinchinensis		Dalbergia cultrata		Senna siamea
	%in genome	Length (bp)	% in genome	Length (bp)	% in genome	Length (bp)	% in genome	Length (bp)	% in genome	Length (bp)
SINE	0.049	310776	0.0609	386180	0.0527	369199	0.098737	637531	0.253	1107531
LINE	1.649	10291094	1.858	11791076	0.787	5510157	1.09644	7079541	2.908	12717298
LTR Copia	6.24	38924468	6.306	40004510	13.661	95694086	9.8576	63649710	6.32	27631976
LTR Gypsy	28.69	179010140	28.812	182777658	38.926	272673634	30.5897	197514328	26.251	114771315
LTR total	39.495	246353071	39.904	253142890	55.886	391482206	43.269	279382151	38.976	170405022
DNA	4.59	28631475	5.233	33200000	4.03	28232154	5.18083	33451969	3.566	15591856
Satellite	0	0	0.0042	26909	0	0	0.02778	179291	0	0
Simple repeat	0.067	416009	0.092	583870	0.025	178270	0.008291	53535	0.091	398237
Unknown	5.266	32844425	4.575	29026262	3.202	22430759	2.07994	13429921	3.975	17379490
Total	49.075	306107453	49.498	314012585	62.584	438401971	48.8867	315655091	47.146	206125700

## Sheet: Table S7
Table S7. The result of gene annotation.
	Pterocarpus santalinus	Pterocarpus macrocarpus	Dalbergia cochinchinensis	Dalbergia cultrata	Senna siamea	Senna tora*	Dalbergia odorifera*
Protein-coding gene number	34651	34924	33654	34647	31038	39563	30084
Mean mRNA length (bp)	3171.49	3197.55	3407.97	3361.75	3359.51	3530.62	3670.28
Mean cds length (bp)	1139.47	1134.91	1141.65	1147.01	1109.58	1072.4	1124.47
Mean exons per gene	5.02	5.06	5.06	5.03	5.18	4.83	4.93
Mean exon length (bp)	226.75	223.91	225.61	227.93	214.34	221.81	227.9
Mean intron length (bp)	504.82	506.95	558.16	549.25	538.67	641.04	647.12
* the genome was download form the published paper

## Sheet: Table S8
Table S8. Busco assessment of gene annotation.
BUSCOs	Pterocarpus santalinus		Pterocarpus macrocarpus		Dalbergia cochinchinensis		Dalbergia cultrata		Senna siamea
	NO.	P,%	NO.	P,%	NO.	P,%	NO.	P,%	NO.	P,%
Complete BUSCOs	1343	97.7	1347	97.9	1348	98.1	1344	97.7	1346	97.9
Complete single copy	1284	93.4	1264	91.9	1292	94	1300	94.5	1257	91.4
Complete duplicated	59	4.3	83	6	56	4.1	44	3.2	89	6.5
Fragmented	19	1.4	18	1.3	13	0.9	16	1.2	15	1.1
Missing	13	0.9	10	0.8	14	1	15	1.1	14	1
Total	1375	100	1375	100	1375	100	1375	100	1375	100

## Sheet: Table S9
Table S9. The functional annotation.
	Pterocarpus santalinus		Pterocarpus macrocarpus		Dalbergia cochinchinensis		Dalbergia cultrata		Senna siamea
	Number of genes	Percentage (%)	Number of genes	Percentage (%)	Number of genes	Percentage (%)	Number of genes	Percentage (%)	Number of genes	Percentage (%)
Nr-Annotated	31674	0.9141	24375	0.6979	30240	0.8986	31569	0.9112	27660	0.8912
Swissprot-Annotated	25415	0.7335	25576	0.7323	24457	0.7267	25433	0.7341	22258	0.7171
KEGG-Annotated	24883	0.7181	25112	0.719	23771	0.7063	25077	0.7238	21265	0.6851
KOG-Annotated	24308	0.7015	24375	0.6979	23180	0.6888	24532	0.7081	20898	0.6733
Interpro-Annotated	32909	0.9497	33153	0.9493	32305	0.9599	33364	0.963	27867	0.8978
Overall	34171	0.9861	33709	0.9652	33404	0.9926	34399	0.9928	28815	0.9284
Unannotated	480	0.0139	1251	0.0347	250	0.0074	248	0.0072	2223	0.0716

## Sheet: Table S10
Table S10. Summary of the annotation of ncRNA in five species.
		Pterocarpus santalinus				Pterocarpus macrocarpus				Dalbergia cochinchinensis				Dalbergia cultrata				Senna siamea
Type		Copy (w)	Average length(bp)	Total length(bp)	% of genome	Copy (w)	Average length(bp)	Total length(bp)	% of genome	Copy (w)	Average length(bp)	Total length(bp)	% of genome	Copy (w)	Average length(bp)	Total length(bp)	% of genome	Copy (w)	Average length(bp)	Total length(bp)	% of genome
miRNA		56	117.893	6602	0.001058	129	124.24	16027	0.002526	109	129.11	14073	0.002009	113	128.805	14555	0.002254	130	129.492	16834	0.00385
tRNA		727	75.1513	54635	0.008759	828	75.2766	62329	0.009825	680	75.0544	51037	0.007286	551	74.8203	41226	0.006385	677	74.966	50752	0.011608
rRNA	rRNA	650	115.008	74755	0.011985	666	204.194	135993	0.021437	490	366.112	179395	0.02561	608	137.569	83642	0.012954	3704	177.606	657852	0.150466
	18S	31	659.194	20435	0.003276	79	1039.71	82137	0.012948	113	1245.06	140692	0.020084	20	1218.7	24374	0.003775	272	1268.09	344920	0.078891
	28S	44	124.409	5474	0.000878	132	95.2803	12577	0.001983	251	98.1474	24635	0.003517	43	134.07	5765	0.000893	552	86.2736	47623	0.010893
	5.8S	10	153.2	1532	0.000246	47	131.979	6203	0.000978	81	138.716	11236	0.001604	13	155.231	2018	0.000313	186	121.274	22557	0.005159
	5S	565	83.7416	47314	0.007585	408	85.9706	35076	0.005529	45	62.9333	2832	0.000404	532	96.7763	51485	0.007974	2694	90.1084	242752	0.055523
snRNA	snRNA	572	113.507	64926	0.010409	660	112.795	74445	0.011735	375	115.755	43408	0.006197	387	115.517	44705	0.006924	926	109.643	101529	0.023222
	CD-box	427	103.485	44188	0.007084	508	104.081	52873	0.008335	228	102.162	23293	0.003325	216	101.227	21865	0.003386	784	103.663	81272	0.018589
	HACA-box	42	132.405	5561	0.000892	42	133.31	5599	0.000883	38	131.395	4993	0.000713	40	130.575	5223	0.000809	46	130	5980	0.001368
	splicing	103	147.35	15177	0.002433	110	145.209	15973	0.002518	109	138.734	15122	0.002159	131	134.481	17617	0.002728	96	148.719	14277	0.003265
	total	2005		200918		2283		288794		1654		287913		1659		184128		5437		826967

[truncated: 4 more sheets: Table S11, Table S12, Table S13, Table S14]
